# Supplementary material for: T cell differentiation drives the negative selection of pathogenic mitochondrial DNA variants
Source: Life Sci Alliance. 2023 Aug 31;6(11):e202302271. doi: 10.26508/lsa.202302271 (PMC10471888; doi:10.26508/lsa.202302271)
Supplement: Supplementary file 1 [file LSA-2023-02271_TableS1.xlsx]

## Sheet: Sheet1
	Age < 30 years			Age >= 30 years
Cell Type	Difference in median mtDNA CN	p value	n	Difference in median mtDNA CN	p value	n
Dendritic	-0.0135459	0.93986	22	0.0462316	0.705968	50
Monocytes	0.558454	0.146853	22	-0.192082	0.337821	50
CD34+	0.689727	0.114286	11	-0.262991	0.23587	25
CD4+ T	-0.00205846	0.518482	22	-0.519463	0.0052336	50
CD8+ T	0.87806	0.0096668	22	-0.675179	0.000145186	50
Natural Killer	1.02794	0.0249897	22	-0.558025	0.0106301	50
B Cells	0.476364	0.000548471	22	-0.077624	0.407864	50
Table S1: Difference between log10 mtDNA copy number in m.3243A>G patients
	and controls, stratified by age and cell type (Wilcoxon test).
