# Supplementary material for: T cell differentiation drives the negative selection of pathogenic mitochondrial DNA variants
Source: Life Sci Alliance. 2023 Aug 31;6(11):e202302271. doi: 10.26508/lsa.202302271 (PMC10471888; doi:10.26508/lsa.202302271)
Supplement: Supplementary file 2 [file LSA-2023-02271_TableS2.xlsx]

## Sheet: Sheet1
	Patient (Age)
Cell type	P22	P19	P10	P18	P15	P17
	(18 years)	(20 years)	(24 years)	(24 years)	(45 years)	(46 years)
34+Precursor	0	0.001	0.001	0.216	0.358	-
	(0.000, 0.000)	(0.000, 0.001)	(0.000, 0.008)	(0.134, 0.305)	(0.263, 0.461)	-
Monocyte	0	0	0	0.194	0.462	0.741
	(0.000, 0.000)	(0.000, 0.000)	(0.000, 0.022)	(0.115, 0.290)	(0.315, 0.640)	(0.64, 0.84)
4+naive	0.187	0.172	0.301	0.498	0.726	0.934
	(0.105, 0.299)	(0.101, 0.261)	(0.215, 0.412)	(0.392, 0.594)	(0.615, 0.816)	(0.844, 0.987)
4+CM	0.404	0.47	0.734	-	0.882	-
	(0.296, 0.5)	(0.394, 0.542)	(0.648, 0.824)	-	(0.737, 0.963)	-
4+EM	0.408	0.43	0.785	0.784	0.778	0.997
	(0.308, 0.521)	(0.327, 0.521)	(0.704, 0.862)	(0.696, 0.866)	(0.668, 0.868)	(0.957, 1.000)
4+TEMRA	-	-	-	0.658	-	-
	-	-	-	(0.549, 0.746)	-	-
8+naive	0.199	NA	0.439	0.406	-	0.774
	(0.122, 0.299)	NA	(0.335, 0.554)	(0.304, 0.512)	-	(0.663, 0.874)
8+CM	0.334	0.508	0.813	0.601	0.86	0.996
	(0.230, 0.431)	(0.411, 0.613)	(0.724, 0.882)	(0.497, 0.703)	(0.774, 0.941)	(0.942, 1.000)
8+EM	0.706	0.692	0.881	0.603	0.658	0.993
	(0.598, 0.795)	(0.520, 0.866)	(0.800, 0.932)	(0.480, 0.698)	(0.538, 0.832)	(0.914, 1.000)
8+TEMRA	0.579	0.357	0.702	0.503	0.945	0.93
	(0.481, 0.686)	(0.257, 0.497)	(0.603, 0.797)	(0.400, 0.617)	(0.839, 0.992)	(0.844, 0.990)
B Naïve	0	0	NA	0.317	0.503	0.884
	(0.000, 0.000)	(0.000, 0.000)	NA	(0.226, 0.399)	(0.410, 0.603)	(0.811, 0.939)
B Memory	0.161	0	NA	0.375	0.663	0.891
	(0.083, 0.255)	(0.000, 0.002)	NA	(0.273, 0.462)	(0.557, 0.748)	(0.764, 0.976)
Table S2: Peak estimates of the proportion of cells with a near zero m.3243A>G level.
Dashes indicate missing data; 95% HDI are indicated in parentheses; NA indicates missing peak estimates due to bi/multimodal distributions
