# Supplementary material for: T cell differentiation drives the negative selection of pathogenic mitochondrial DNA variants
Source: Life Sci Alliance. 2023 Aug 31;6(11):e202302271. doi: 10.26508/lsa.202302271 (PMC10471888; doi:10.26508/lsa.202302271)
Supplement: Supplementary file 3 [file LSA-2023-02271_TableS3.xlsx]

## Sheet: Sheet1
Patient	Gender	Age at Visit	Full Blood Count Data
			WBC (x 10'9/L)	RBC (x 10'12/L)	RCDW (%)	Reticulocyte Count (x 10'9/L)	MCV (fL)	MCH (pg)	Haematocrit (L/L)	Haemoglobin (g/L)	Lymphocyte Count (x 10'9/L)	Basophil Count (x 10'9/L)	Eosinophil Count (x 10'9/L)	Monocyte Count (x 10'9/L)	Neutrophil Count ( x 10'9/L)	Platelet Count (x 10'9/L)
P1	MALE	60	10.13	3.97	none	none	96	30	0.381	119	0.34	0.03	0.03	0.52	9.21	248
P2	FEMALE	58	6.66	4.87	none	none	88.9	29.4	0.433	143	1.95	0.06	0.27	0.61	3.77	349
P3	MALE	51	8.12	4.69	none	none	97.4	33.5	0.457	157	3.1	0.07	0.28	0.64	4.03	275
P4	MALE	61	10.15	4.56	none	none	94.7	32.5	0.432	148	2.84	0.13	0.68	1.19	5.31	226
P5	MALE	31	6.4	5.61	none	none	86.6	30.5	0.486	171	1.52	0.06	0.21	0.67	3.94	297
P6	FEMALE	51	7.96	4.74	none	none	88.4	28.3	0.419	134	1.41	0.05	0.21	0.92	5.37	369
P7	FEMALE	56	7.05	4.77	none	none	92.7	30.8	0.442	147	2.05	0.08	0.25	0.72	3.95	335
P8	MALE	41	6.88	4.02	none	none	86.8	30.3	0.349	122	2.34	0.02	0.22	0.63	3.67	204
P9	MALE	66	8.01	4.6	none	none	84.1	28.5	0.387	131	2.73	0.05	0.39	0.83	4.01	271
P10	MALE	24	5.19	4.39	none	none	88.4	29.4	0.388	129	1.86	0.04	0.24	0.65	2.4	224
P11	FEMALE	36	8.94	5.51	none	none	89.5	30.1	0.493	166	2.26	0.05	0.1	0.54	5.99	325
P12	FEMALE	31	none	none	none	none	none	none	none	none	none	none	none	none	none	none
P13	FEMALE	24	7.72	4.65	none	none	91.8	31.4	0.427	146	2.07	0.02	0.12	0.5	5.01	434
P14	FEMALE	60	6.92	4.37	none	none	93.6	30.2	0.409	132	2.1	0.05	0.14	0.69	3.94	222
P15	MALE	45	8.14	4.83	none	none	88	30.2	0.425	146	2.87	0.08	0.23	0.68	4.28	216
P16	FEMALE	43	6.74	5.12	none	none	85.7	28.5	0.439	146	1.72	0.02	0.11	0.48	4.41	242
P17	FEMALE	46	9.4	4.54	none	none	87.4	29.3	0.397	133	2.9	0.15	0.72	0.69	4.94	270
P18	FEMALE	24	11.06	4.02	none	none	92	29.9	0.37	120	2.66	0.06	0.48	1.04	6.82	248
P19	FEMALE	20	6.78	4.2	none	none	88.6	28.8	0.372	121	2.02	0.08	0.08	0.82	3.78	336
P20	MALE	25	8.82	4.39	none	none	91.1	29.6	0.4	130	3.72	0.05	0.13	0.59	4.33	379
P21	MALE	65	7.14	4.27	none	none	93.4	30.9	0.399	132	1.29	0.05	0.35	0.77	4.68	223
P22	FEMALE	18	8.14	4.7	none	none	85.1	28.1	0.4	132	2.04	0.07	0.2	0.75	5.08	278
Table S3: Full blood count data
