# Supplementary material for: T cell differentiation drives the negative selection of pathogenic mitochondrial DNA variants
Source: Life Sci Alliance. 2023 Aug 31;6(11):e202302271. doi: 10.26508/lsa.202302271 (PMC10471888; doi:10.26508/lsa.202302271)
Supplement: Supplementary file 4 [file LSA-2023-02271_TableS4.xlsx]

## Sheet: Sheet1
Study ID	Age	Sex	mtDNA variant	Clinical phenotype	Scaled total NMDAS	Most recent tissue level (%)			In single cell experiment
						Blood (age)	Muscle	Urine
P01	60	M	m.3243A>G	Deafness, Diabetes mellitus, Cardiovascular involvement, Ptosis, Myopathy, Cerebellar ataxia, End-stage Renal Failure	24.9	24 (57)	80	84
P02	58	F	m.3243A>G	Deafness, Diabetes mellitus	16.6	21 (58)	N/A	41
P03	51	M	m.3243A>G	Diabetes mellitus, mild hearing deficit	8.3	20 (38)	N/A	67
P04	61	M	m.3243A>G	Diabetes mellitus, Ptosis, Myopathy, Cerebellar ataxia, Dysphagia	N/A	18 (59)	N/A	73
P05	31	M	m.3243A>G	Deafness	4.1	6 (27)	25	52
P06	51	F	m.3243A>G	Deafness, chronic constipation	9.3	13 (49)	N/A	35
P07	56	F	m.3243A>G	Impaired glucose tolerance, chronic constipation	9.3	10 (55)	N/A	57
P08	41	M	m.3243A>G	Deafness, Diabetes mellitus, chronic kidney disease (focal segmental glomerulosclerosis)	10.4	32 (40)	N/A	N/A
P09	66	M	m.3243A>G	Deafness, Diabetes mellitus, Dysphonia/dysarthria, Cerebellar ataxia, Neuropathy	32.2	N/A	67	66
P10	24	M	m.3243A>G	Deafness, Myopathy, Chronic Constipation, Short stature	17.6	59 (22)	N/A	92	y
P11	36	F	m.3243A>G	Diabetes mellitus, Myopathy	8.3	11(36)	48	49
P12	31	F	m.3243A>G	Deafness, Diabetes mellitus, Cardiovascular involvement, Short Stature, Renal transplant for focal segmental glomerulosclerosis	18.6	36 (31)	N/A	42
P13	24	F	m.3243A>G	Mild hearing deficit	7.3	31 (24)	N/A	47
P14	60	F	m.3243A>G	Deafness, CPEO, Cerebellar ataxia	14.5	14 (60)	N/A	74
P15	45	M	m.3243A>G	Deafness, Diabetes Mellitus, Cerebellar Ataxia, Myopathy, Cardiovascular involvement	45.2	23 (45)	N/A	85	y
P16	43	F	m.3243A>G	Deafness	4.1	23 (43)	71	76
P17	46	F	m.3243A>G	Myopathy, Deafness	17.6	9 (46)	N/A	64	y
P18	24	F	m.3243A>G	Deafness, chronic constipation	14.5	36 (24)	N/A	80	y
P19	20	F	m.3243A>G	Deafness, severe psychiatric involvement, migraines, cardiovascular involvement	24.9	59 (20)	N/A	70	y
P20	25	M	m.3243A>G	MELAS syndrome, dementia, chronic constipation	51.8	42 (25)	N/A	N/A
P21	65	M	m.3243A>G	Deafness, Myopathy, Ataxia, Neuropathy	N/A	12(65)	N/A	77
P22	18	F	m.3243A>G	Deafness, Cardiovascular involvement, Myopathy, Short Stature	24.5	60 (18)	N/A	96	y
P23	58	F	m.8344A>G	Asymptomatic	6.4	55 (58)	N/A	N/A
P24	24	M	m.8344A>G	MERRF syndrome, lipomatosis, cerebellar ataxia, deafness	46.2	86 (24)	N/A	N/A
P25	75	F	m.8344A>G	Myoclonus, Neuropathy, Hearing impairment, cerebellar ataxia	10.7	65 (75)	N/A	67
P26	35	F	m.8344A>G	Ataxia, lipomatosis, mild hearing deficit	N/A	67 (35)	N/A	N/A
Table S4: Demographics and clinical details of the patient cohort. CPEO: chronic progressive external ophthalmoplegia; MELAS: mitochondrial encephalomyopathy, lactic acidosis and stroke-like episodes; MERRF: myoclonic epilepsy with ragged red fibers; N/A: measurement not available.
