# Supplementary material for: T cell differentiation drives the negative selection of pathogenic mitochondrial DNA variants
Source: Life Sci Alliance. 2023 Aug 31;6(11):e202302271. doi: 10.26508/lsa.202302271 (PMC10471888; doi:10.26508/lsa.202302271)
Supplement: Supplementary file 5 [file LSA-2023-02271_TableS5.xlsx]

## Sheet: Sheet1
Study ID	Age	Sex
C01	70	M
C02	50	M
C03	24	M
C04	58	M
C05	54	M
C06	63	M
C07	57	M
C08	69	M
C09	22	M
C10	23	M
C11	23	F
C12	24	F
C13	35	F
C14	40	F
C15	43	F
C16	33	F
C17	40	M
C18	34	M
C19	35	F
Table S5: Demographics of control cohort.
