# Supplementary material for: T cell differentiation drives the negative selection of pathogenic mitochondrial DNA variants
Source: Life Sci Alliance. 2023 Aug 31;6(11):e202302271. doi: 10.26508/lsa.202302271 (PMC10471888; doi:10.26508/lsa.202302271)
Supplement: Supplementary file 6 [file LSA-2023-02271_TableS6.xlsx]

## Sheet: Sheet1
Bulk Sorting
Antibody	Flourochrome	Clone	Company	Cat No	Panel
CD3	FITC	SK7	BD Biosciences	345764	1&2
CD4	PE	SK3	BD Biosciences	345769	1&2
CD8	PerCP-Cy5.5	SK1	BioLegend	344708	1&2
CD11c	BUV395	B-ly6	BD Biosciences	563787	1&2
CD14	BV650	M5E2	BD Biosciences	563419	1&2
CD16	V500	3G8	BD Biosciences	561394	1&2
CD19	PE-CF594	HIB19	BD Biosciences	562294	1&2
CD27	BV421	O323	BioLegend	302823	1&2
CD34	PECy7	581	BioLegend	343516	2
CD34	BV605	581	BioLegend	343529	1
CD38	PECy7	HB7	BD Biosciences	335825	1
CD38	BV605	HB7	BD Biosciences	562665	2
CD45	A700	HI30	BioLegend	304024	1&2
CD45RA	APC-Cy7	HI100	BioLegend	304127	1&2
CD56	APC	B159	BD Biosciences	555518	1&2
CD123	BV711	6H6	BioLegend	306030	1&2
HLA-DR	BV786	L243	BioLegend	307642	1&2
DAPI	DAPI	n/a	Sigma Aldrich	D9542	1&2
Table S6: Antibodies
