# Supplementary material for: T cell differentiation drives the negative selection of pathogenic mitochondrial DNA variants
Source: Life Sci Alliance. 2023 Aug 31;6(11):e202302271. doi: 10.26508/lsa.202302271 (PMC10471888; doi:10.26508/lsa.202302271)
Supplement: Supplementary file 7 [file LSA-2023-02271_TableS7.xlsx]

## Sheet: Sheet1
Well	Barcode + forward
A01	ACGATCGTGATAA GGC CTA CTT CAC AAA GCG
B01	CTAGATCGTGTAA GGC CTA CTT CAC AAA GCG
C01	GACTCGATCATAA GGC CTA CTT CAC AAA GCG
D01	TGACTAGCTCTAA GGC CTA CTT CAC AAA GCG
E01	ATGCTCAGCATAA GGC CTA CTT CAC AAA GCG
F01	CGATCTGCATTAA GGC CTA CTT CAC AAA GCG
G01	GATAGCTGACTAA GGC CTA CTT CAC AAA GCG
H01	TCAGCTACGTTAA GGC CTA CTT CAC AAA GCG
A02	AGTACGCATGTAA GGC CTA CTT CAC AAA GCG
B02	CACGTCGATATAA GGC CTA CTT CAC AAA GCG
C02	GTATCACGACTAA GGC CTA CTT CAC AAA GCG
D02	TCGCAGTACTTAA GGC CTA CTT CAC AAA GCG
E02	AGCGTCTGATTAA GGC CTA CTT CAC AAA GCG
F02	CAGCATGTCTTAA GGC CTA CTT CAC AAA GCG
G02	GTACTCATCGTAA GGC CTA CTT CAC AAA GCG
H02	TCTGCAGCTATAA GGC CTA CTT CAC AAA GCG
A03	ACTGTACTCGTAA GGC CTA CTT CAC AAA GCG
B03	CGACAGCTATTAA GGC CTA CTT CAC AAA GCG
C03	GTCATGCGTATAA GGC CTA CTT CAC AAA GCG
D03	TAGTCGCATGTAA GGC CTA CTT CAC AAA GCG
E03	ATCGATGACGTAA GGC CTA CTT CAC AAA GCG
F03	CGATAGTCGTTAA GGC CTA CTT CAC AAA GCG
G03	GAGCTGTATCTAA GGC CTA CTT CAC AAA GCG
H03	TCTGATCGCATAA GGC CTA CTT CAC AAA GCG
A04	AGCATCGTCTTAA GGC CTA CTT CAC AAA GCG
B04	CTACGTCTAGTAA GGC CTA CTT CAC AAA GCG
C04	GCTAGATGCTTAA GGC CTA CTT CAC AAA GCG
D04	TCGAGTGCATTAA GGC CTA CTT CAC AAA GCG
E04	ACGCTGACATTAA GGC CTA CTT CAC AAA GCG
F04	CATACAGTGCTAA GGC CTA CTT CAC AAA GCG
G04	GAGCACTAGTTAA GGC CTA CTT CAC AAA GCG
H04	TGCATGTAGCTAA GGC CTA CTT CAC AAA GCG
A05	AGTGATCGACTAA GGC CTA CTT CAC AAA GCG
B05	CTGACATGCATAA GGC CTA CTT CAC AAA GCG
C05	GTAGCAGATCTAA GGC CTA CTT CAC AAA GCG
D05	TCACTATGCGTAA GGC CTA CTT CAC AAA GCG
E05	ACTCGATACGTAA GGC CTA CTT CAC AAA GCG
F05	CGCATGATCATAA GGC CTA CTT CAC AAA GCG
G05	GCAGATCACTTAA GGC CTA CTT CAC AAA GCG
H05	TCGACTAGTGTAA GGC CTA CTT CAC AAA GCG
A06	ATCAGCGATGTAA GGC CTA CTT CAC AAA GCG
B06	CTGTATGAGCTAA GGC CTA CTT CAC AAA GCG
C06	GTGACTGTCATAA GGC CTA CTT CAC AAA GCG
D06	TACGCTGCATTAA GGC CTA CTT CAC AAA GCG
E06	AGCTGATGCATAA GGC CTA CTT CAC AAA GCG
F06	CTATGCACTGTAA GGC CTA CTT CAC AAA GCG
G06	GCTCATGTCATAA GGC CTA CTT CAC AAA GCG
H06	TAGCGATCTGTAA GGC CTA CTT CAC AAA GCG
A07	ACGTACTGCTTAA GGC CTA CTT CAC AAA GCG
B07	CATAGCATCGTAA GGC CTA CTT CAC AAA GCG
C07	CTGTGTGTGATAA GGC CTA CTT CAC AAA GCG
D07	CAGTGAGAGCTAA GGC CTA CTT CAC AAA GCG
E07	GTACATATGCTAA GGC CTA CTT CAC AAA GCG
F07	GAGACTAGAGTAA GGC CTA CTT CAC AAA GCG
G07	TACGCGTGTATAA GGC CTA CTT CAC AAA GCG
H07	TGTCACTCATTAA GGC CTA CTT CAC AAA GCG
A08	GCACATACACTAA GGC CTA CTT CAC AAA GCG
B08	GCTCGTCGCGTAA GGC CTA CTT CAC AAA GCG
C08	ACAGTGCGCTTAA GGC CTA CTT CAC AAA GCG
D08	TCACACTCTATAA GGC CTA CTT CAC AAA GCG
E08	TCACATATGTTAA GGC CTA CTT CAC AAA GCG
F08	CGCTGCGAGATAA GGC CTA CTT CAC AAA GCG
G08	ACACACAGACTAA GGC CTA CTT CAC AAA GCG
H08	GCAGACTCTCTAA GGC CTA CTT CAC AAA GCG
A09	TGCTCTCGTGTAA GGC CTA CTT CAC AAA GCG
B09	GTGTGAGATATAA GGC CTA CTT CAC AAA GCG
C09	CTCAGTGTGATAA GGC CTA CTT CAC AAA GCG
D09	TGCGAGCGACTAA GGC CTA CTT CAC AAA GCG
E09	GTCAGCTAGTTAA GGC CTA CTT CAC AAA GCG
F09	AGATATCATCTAA GGC CTA CTT CAC AAA GCG
G09	GTGCAGTGATTAA GGC CTA CTT CAC AAA GCG
H09	TGACTCGCTCTAA GGC CTA CTT CAC AAA GCG
A10	ATGCTGATGATAA GGC CTA CTT CAC AAA GCG
B10	GACAGCATCTTAA GGC CTA CTT CAC AAA GCG
C10	AGCGTCTGACTAA GGC CTA CTT CAC AAA GCG
D10	TCGATATACGTAA GGC CTA CTT CAC AAA GCG
E10	TCGTCATACGTAA GGC CTA CTT CAC AAA GCG
F10	CGACTACGTATAA GGC CTA CTT CAC AAA GCG
G10	GCGTAGACAGTAA GGC CTA CTT CAC AAA GCG
H10	ACAGTATGATTAA GGC CTA CTT CAC AAA GCG
A11	GTCTGATAGATAA GGC CTA CTT CAC AAA GCG
B11	CTGCGCAGTATAA GGC CTA CTT CAC AAA GCG
C11	TAGATCTCTGTAA GGC CTA CTT CAC AAA GCG
D11	CTGATGCGCGTAA GGC CTA CTT CAC AAA GCG
E11	CACTCGTGCATAA GGC CTA CTT CAC AAA GCG
F11	TGACAGTATCTAA GGC CTA CTT CAC AAA GCG
G11	GAGATACGCTTAA GGC CTA CTT CAC AAA GCG
H11	ACGTGAGCTCTAA GGC CTA CTT CAC AAA GCG
A12	ATAGAGAGTGTAA GGC CTA CTT CAC AAA GCG
B12	CATAGAGAGATAA GGC CTA CTT CAC AAA GCG
C12	ATCTCGAGATTAA GGC CTA CTT CAC AAA GCG
D12	ACGATCACTCTAA GGC CTA CTT CAC AAA GCG
E12	GATCGACTCGTAA GGC CTA CTT CAC AAA GCG
F12	ATGCTCACTATAA GGC CTA CTT CAC AAA GCG
G12	CGTGCACATCTAA GGC CTA CTT CAC AAA GCG
H12	GACTGCACATTAA GGC CTA CTT CAC AAA GCG
Table S7: Barcoded custom forward primers for high throughput m.3243A>G genotyping.
